# Supplementary material for: Anti-Leukemic Properties of Aplysinopsin Derivative EE-84 Alone and Combined to BH3 Mimetic A-1210477
Source: Mar Drugs. 2021 May 21;19(6):285. doi: 10.3390/md19060285 (PMC8224038; doi:10.3390/md19060285)
Supplement: Supplementary file 1 [file marinedrugs-19-00285-s001.zip]

Archive with 1 entries (1 files):
- marinedrugs-1147753-supplementary.pdf
